# Supplementary material for: Fungal Methane Production Under High Hydrostatic Pressure in Deep Subseafloor Sediments
Source: Microorganisms. 2024 Oct 26;12(11):2160. doi: 10.3390/microorganisms12112160 (PMC11596643; doi:10.3390/microorganisms12112160)
Supplement: Supplementary file 1 [file microorganisms-12-02160-s001.zip]

Archive with 1 entries (1 files):
- microorganisms-3175360-supplementary.pdf
